# Supplementary material for: Lipidomics profiles of human spermatozoa: insights into capacitation and acrosome reaction using UPLC-MS-based approach
Source: Front Endocrinol (Lausanne). 2023 Nov 7;14:1273878. doi: 10.3389/fendo.2023.1273878 (PMC10660817; doi:10.3389/fendo.2023.1273878)
Supplement: Supplementary file 1 [file DataSheet_1.xlsx]

## Sheet: Sheet1
Primary ID	Sample Group	0.68_84.9607	13.47_84.9604	12.65_84.9604	19.89_84.9602	12.37_59.3337	12.37_59.1490	11.66_53.0566	11.67_52.8759	11.67_52.5179	11.66_52.4262	12.33_51.8256	12.38_51.6362	12.93_51.2848	12.93_51.1046	11.66_51.0889	11.56_104.1070	7.66_104.1070	6.21_104.1066	0.83_102.1283	2.80_93.0705	3.49_91.0543	8.73_90.9777	11.41_90.9777	11.87_90.9776	0.73_90.9776	19.75_90.9775	1.57_89.0601	2.93_88.0756	1.58_87.0443	0.82_85.0288	11.93_84.9608	2.80_129.0553	2.80_121.0653	3.17_119.0861	3.48_119.0857	2.80_119.0505	0.82_118.0865	4.39_118.0655	3.48_107.0860	0.74_106.9513	2.92_106.0866	2.80_105.0701	11.24_104.1081	11.06_104.1074	14.51_104.1074	12.30_104.1074	13.51_104.1072	1.58_155.0718
1	1	0	0	0	22.5609	1.90165	1.78669	3.86234	5.25026	1.10874	0.904483	0	0.861575	1.68003	1.50738	1.12321	19.537	1.10612	0	0.174664	5.78455	1.35969	1.04452	5.50912	5.2941	4.99588	2.49783	5.68505	0	1.66517	0.623629	0	1.17307	8.0352	2.4427	33.377	1.18075	0	7.0215	7.37711	0	2.00525	16.4676	0.94109	4.10901	9.34345	4.15511	0	0.183673
2	2	0	0	3.98032	15.6946	1.40315	1.83388	2.84278	3.12294	0.774413	0.811354	0.854891	0.654635	1.52389	1.36692	0.542984	17.4268	0.78738	0	0.244274	8.00606	1.84981	0	2.87601	1.30071	2.37806	0.487282	5.30467	1.21526	11.5863	0.291361	0	1.54433	11.6365	2.68674	55.2577	1.80127	0.571435	6.71061	12.446	0.078613	1.7035	23.6313	1.64177	3.88846	8.61444	2.62465	1.84014	3.37845
3	3	0	0	0	16.5081	1.67343	1.92948	4.06897	3.99199	1.21806	1.19535	0	0.715232	1.15588	1.22675	0.727182	17.2495	0.7514	0	0.209689	7.38577	2.39278	0	3.69873	3.88372	2.8767	3.37452	3.14916	1.20183	9.72336	0.409544	0	1.68448	13.2442	2.98658	56.9363	1.76891	0	6.01202	13.5849	0	1.53076	28.404	2.01712	3.5496	8.59176	3.66047	1.6693	5.72426
4	1	0	0	0	18.374	6.113	5.7498	5.10107	4.38464	1.51902	1.25677	1.80534	1.75788	2.65061	2.11526	1.34545	13.4863	23.2476	0.658051	0.240502	5.24782	1.47562	0.84916	2.41949	0	5.5203	1.62961	0.106093	1.09821	8.66058	1.1759	0	1.1969	8.27257	2.10896	38.8125	1.24581	0.771001	3.75223	8.53713	0.085092	1.38598	15.2296	0	2.47668	10.6199	3.54022	3.25619	5.47385
5	2	0	0	0	14.1083	5.04753	5.41569	6.65527	6.02467	2.29995	1.42506	1.78998	1.53648	1.11287	2.00841	1.24225	15.5953	21.4281	3.63069	0.248168	5.97993	0.791801	0.924199	5.76914	0	7.63453	2.83228	38.3551	1.39031	3.44001	0.904911	0	1.08	7.64309	2.01043	42.0273	1.10174	0	1.69458	9.11477	0.053448	1.37856	17.4765	1.72017	1.15222	9.79756	3.02582	3.18342	5.67783
6	3	0	2.66778	0	15.0687	5.2221	4.91929	6.96008	5.62901	1.52553	0.990231	1.88971	1.42706	1.89512	2.12004	1.06521	14.6666	24.1926	0	0.149695	7.18856	1.8925	0	0	0.433355	1.9058	4.25094	28.1356	1.11085	4.90946	0.608745	0.010448	1.48798	9.67522	2.09645	50.076	1.45318	1.20265	6.08758	11.7049	0.075931	1.70608	20.4873	1.65131	1.0017	10.9118	3.33767	3.71611	2.6828
7	1	3.07709	0	6.14865	27.1567	0.674761	0.633579	1.70746	1.97989	0.935795	0.79098	0	0.365155	0.695935	0.585913	0.66077	11.6725	0.491739	0	1.43088	6.71426	1.55001	0	2.63085	0	3.86551	0	55.3039	0.942006	1.67711	0.354544	0	1.65608	9.34138	2.58332	40.8533	1.42502	0	11.1818	9.43824	0.126954	1.40754	18.4238	0	0	1.32987	1.42431	0	4.23106
8	2	0	0	0	21.3267	0.552696	0.540872	1.36645	1.61731	0.459297	0.399654	0	0	0.378329	0.472233	0	11.6567	0	0	0.819321	4.80404	1.48391	0	7.45383	0	4.46741	6.49219	59.3174	1.45795	1.41949	0.400077	3.51745	1.05493	8.57659	2.50869	33.7909	1.47433	0.934665	13.9826	7.17705	0	1.7327	14.5851	0	1.39822	1.34634	1.48219	0.872877	8.22152
9	3	3.94601	0	0	27.4183	0.454214	0.312705	1.24259	1.04706	0.744896	0.553418	0	0.30485	0	0	0.475456	7.12927	0.476343	0	1.39128	5.88069	1.44171	0	0	0	4.75356	0	2.24253	0.914378	11.4988	0.320033	0	1.41295	8.43701	2.67541	36.5819	1.27876	0	10.3209	8.27986	0.105753	1.60591	17.8468	0	0.628334	1.75823	0.854295	0.564482	1.69422
10	1	0	0	0	23.6918	4.53415	4.36432	9.94734	8.25337	2.50673	2.01895	1.7727	1.94853	3.35204	3.44468	2.06436	20.9565	0.537216	0.647275	1.02298	3.93082	0	0	1.73922	1.8321	13.4323	0	0.29096	2.46561	0	8.58171	0	0.7758	5.29388	1.96948	21.535	0.946585	2.31042	4.53202	4.5649	0.570898	3.69844	9.77575	3.26462	6.55708	12.2606	3.05603	5.6057	0
11	2	0	0	0.705827	20.2992	3.40886	3.37364	10.8514	9.93788	2.91283	2.21857	1.68681	1.59902	2.29015	2.30008	2.12271	18.1133	0.533988	0	0.820001	3.94594	0	0	0	0	10.6269	1.21956	0.317624	1.95343	0	7.12828	0	1.02109	5.68668	2.23651	24.3388	0.828888	2.42069	7.41817	5.17196	0.566563	2.86046	10.7168	2.56471	5.09099	10.7739	2.63902	4.55061	0
12	3	0	0.995941	1.26387	17.0837	3.97168	4.05229	8.96942	7.74326	2.14761	2.10394	0	1.5444	1.90304	1.99976	1.93804	20.6804	0.503844	0	0.266457	4.60046	0	0	0	0	19.0203	0	1.22102	2.8178	0	7.10914	1.34873	1.07894	6.81207	2.17594	26.5197	1.13609	2.5233	9.89719	5.45132	1.35033	4.98704	13.1544	2.33966	4.42197	9.84534	3.00874	4.67517	0
13	1	0	0	0	23.2808	6.60176	5.41138	6.91996	6.54103	1.50034	2.11036	0	1.59384	4.48123	4.31247	1.22291	21.8942	0.590221	0	0.508718	4.91681	0.848503	0	0	0	27.3478	3.09175	0.129373	2.8549	1.03947	8.55967	0	0.983078	6.25166	2.44002	24.8157	0.732081	2.14133	10.9351	4.97937	2.76663	6.70745	11.9963	2.14335	5.5614	8.68228	2.80658	2.485	0
14	2	0	0	0	34.9007	5.49391	5.06985	7.7531	6.91118	1.69022	2.57376	1.76226	1.22322	4.32638	3.89104	1.82794	22.5802	0.742363	0	1.48401	6.71364	2.79204	0	10.2983	0	19.0669	9.32498	0.22763	2.37694	0	4.67302	0	1.79076	9.89336	2.7986	38.3642	1.56812	2.79675	15.1182	8.03615	1.12937	2.95	20.0919	1.77726	5.19566	8.09511	4.74642	0	0
15	3	0	0	7.6674	28.0618	4.32738	4.27351	5.9259	5.39463	1.66551	1.52689	0	1.10995	2.84222	3.01977	1.04786	17.7713	0.649756	0	1.20356	5.50477	2.14358	0	7.97106	0	17.0479	4.35931	0	2.38276	0.693166	3.86724	0	1.49427	8.884	2.78656	36.4135	1.41686	1.83699	9.16244	8.2216	1.00737	3.26272	16.6969	1.79076	4.48508	7.13856	3.14329	1.77719	0
16	1	0	0	0	27.771	2.74021	2.8198	6.30742	5.3336	1.4776	1.39423	0	1.67196	1.7778	1.90801	1.30779	24.0737	0.646165	0	0.258063	7.16355	1.59066	0	6.23216	10.3644	10.7829	3.8255	0	2.06422	0	2.45062	0	1.71871	9.92083	2.78761	46.0439	1.62206	1.34445	10.3265	9.69825	0.225772	2.344	19.353	1.18447	5.59412	10.0668	3.93586	2.53598	0
17	2	0	0	9.86564	16.6895	3.03972	2.69584	8.37163	8.45577	2.31939	2.15579	0	1.51783	1.89156	2.01833	1.62179	20.7292	0.587343	0	0.125616	7.67491	1.95621	0	0	0	25.8616	5.99871	2.13636	3.13103	0	3.50845	4.42951	1.6192	11.6719	0	40.9106	1.56737	1.6037	7.16386	9.03218	1.3348	7.19519	22.6302	2.28214	9.0976	9.90309	4.2223	1.994	0
18	3	0	0	0	25.6692	3.10392	2.99886	8.67984	8.30543	1.26047	1.88305	0	1.56909	2.00547	1.50148	2.09279	21.5895	0.422169	0	0.138864	10.2224	2.49449	0	8.9966	0	15.9937	1.26313	0	2.3546	0.474365	2.05691	0	2.40556	15.738	3.25531	60.2379	1.91402	1.31689	10.7967	13.9429	0.546981	2.49401	31.1662	2.91618	5.50578	9.7591	2.96279	2.32765	0
19	1	0	0	0	23.7687	5.85728	7.29209	10.1824	9.13587	2.45415	2.12234	0	1.99939	6.38514	4.34811	1.59478	23.0728	0.576881	0	0.130347	7.17906	1.86725	0	0	1.14516	22.1744	0.260185	0	2.88197	0	2.783	5.21162	1.6011	8.87373	0	39.4828	1.41397	1.01384	7.40832	8.11573	2.00355	3.66624	18.6144	2.35463	4.85409	9.30105	4.07188	2.70315	0
20	2	0	0	0	27.5095	5.96138	5.93593	9.00967	8.6625	2.6432	2.08829	1.36227	1.62204	4.87372	5.14962	1.40955	22.0249	0.550393	2.53454	0.283512	6.24469	1.93034	0	6.81752	0	20.5135	2.62678	0.220935	2.31398	0	2.30609	6.33116	1.63139	9.70143	2.58894	34.2813	1.09655	1.31857	0.970686	7.26956	1.76702	4.03772	17.6544	2.03463	4.22242	9.60828	3.96837	3.19553	0
21	3	0	7.79254	0	16.2822	6.55265	5.02941	8.4925	6.89646	1.51231	1.9373	0	1.63674	3.31709	5.1269	1.48699	19.1173	0.562835	0.558105	0.277	9.27009	2.24851	0	3.9685	0	10.6915	7.87263	0	1.6838	0	1.82009	0	1.67573	13.7918	2.22297	52.893	1.37612	0.805557	6.31613	12.3914	0.248534	2.20362	28.9328	2.30441	3.8224	7.95088	3.4492	0	0
22	1	0	0	0	29.3435	2.21118	2.57139	5.95329	4.97318	1.88426	1.5106	1.30907	1.13701	1.02349	0.797715	1.19737	19.24	0.551794	0	0.140576	4.4976	1.2901	0	0.787539	0	13.1468	1.39516	0.940918	1.9663	0	1.40278	2.4053	0.982698	6.40195	2.1697	26.4238	0.949387	1.4645	9.62346	5.24332	0.450171	2.38846	13.8332	1.91691	0	7.08848	2.69808	2.08455	0
23	2	1.40223	0	0	26.2217	2.1464	1.85799	5.88428	4.60843	1.37904	1.2788	1.24135	0.916819	0.924631	0.88317	1.22249	18.4182	0.34713	0	0.088262	7.97998	2.13017	0	1.60556	0.897263	9.90755	8.94013	0.490729	1.80762	0	1.05022	0	1.40843	12.028	2.75188	48.1447	1.60352	1.17322	7.5552	10.7723	0.036003	2.93891	21.3274	1.64879	1.88593	6.67506	2.65043	2.42019	0
24	3	0	0	0	16.1049	2.75655	2.29671	7.37085	7.00959	1.96227	1.61096	0	1.27875	1.43891	1.43228	1.50054	20.6583	0.77971	0	0.156315	7.4944	1.81649	0	0	0	13.6271	8.0328	0	1.86579	0.263684	0.980774	10.1895	1.48357	10.5693	2.75991	48.4459	1.99113	1.47667	10.0321	10.6799	0.285721	2.68605	22.0634	2.25595	0	8.17658	3.05796	0	0
25	1	0	4.37635	1.03861	33.313	2.34953	1.98308	4.23744	4.24473	1.1241	1.49763	0	0.818802	1.71151	1.32038	0.968862	20.542	0	0	0.655721	11.553	2.57653	0	0	0	10.138	8.14389	0.551021	1.4984	0	0.840375	1.2168	2.85405	20.4399	4.17965	78.5019	2.32085	0	7.56096	17.629	0.112414	2.15569	38.9126	1.82226	5.02713	6.03791	3.19246	2.24354	0
26	2	0	0	0	29.4137	2.15912	1.94404	4.97402	4.72548	1.17673	1.77069	0	0.869326	2.20282	1.49932	0.866198	22.7928	0	0	0.728775	12.6017	2.09237	0	5.76167	0	8.15968	5.04971	1.26841	1.66614	0	0.698295	0	2.43441	16.3906	4.34494	66.269	2.53382	0	7.42193	14.2391	0.218075	3.04575	36.088	1.67398	4.94345	6.45251	3.3808	0	0
27	3	0	0	0.716322	19.8599	0.782628	0.661191	1.3142	1.38958	0.491377	0.567518	0	0	0.370572	0.307566	0	8.83679	0	0	0.346126	9.31489	1.39354	1.14293	0	0.53441	14.9407	0.293658	0.351446	1.00289	0	0.251645	0	2.32402	13.0246	0	52.0136	1.54084	0	7.93973	11.5675	0.639251	1.57417	27.7057	0.69054	1.83217	2.46804	1.15684	0.756625	0
28	1	0	2.64895	0	25.736	1.46202	1.09876	3.0004	2.79222	0.783562	0.87034	0	0.771954	3.09245	3.31072	0.755718	16.9185	0	0	0.273014	9.99107	2.11778	0	0	0.37883	23.4389	2.72431	0	2.09762	0.157451	1.42904	0	2.22108	14.7344	3.29459	65.0648	2.2978	0	11.4138	14.1257	3.04167	1.98223	32.3974	1.27153	3.40362	7.11966	1.66894	2.29841	0
29	2	0	0	0	33.3516	0.96647	1.09013	2.60335	2.11279	0.946009	0.6876	0.315992	0.714651	3.00199	2.34035	0.572833	18.4482	0	0	0.243823	14.1744	2.60425	4.05927	4.00279	0	29.8796	0	0.784223	2.66561	0	1.69768	8.54038	2.23381	17.6782	4.70063	75.0303	2.44593	1.17339	12.9023	17.03	3.09103	1.44944	43.692	1.22756	3.89458	6.79759	2.76478	2.65634	0
30	3	0	0	0	22.2818	0.802142	1.05729	1.91409	1.718	0.616489	0.299154	0	0.568631	2.32272	1.9902	0.674788	15.0343	0.081685	0	0.271736	14.0605	4.06574	0	0	0	21.6749	7.32932	0.904127	1.77199	0	0.824649	0	4.69786	32.8248	5.94784	137.441	4.82729	0.699522	11.1985	27.5627	1.51759	1.86535	84.2888	0.906376	3.0994	4.61614	1.95728	2.0462	0
31	1	0	1.13288	0	31.2363	0.787103	1.07954	1.4964	1.82735	0.699732	0.78454	0	0	0.491964	0.406417	0.634613	11.0767	0.421255	0	0.310278	15.4913	3.07472	0	0.961037	0	15.361	13.0851	0	1.43122	0	0.970871	4.84651	3.80451	24.6377	5.15285	96.9112	3.44328	0	17.8938	21.939	0	1.83553	54.0591	0	2.44075	3.58082	2.4056	1.32359	0
32	2	0	0	2.12859	42.317	1.14771	1.3499	2.19012	1.9298	0.675248	0.609972	0	0	0.489331	0.710238	0.64771	11.9289	0	0	0.3487	17.156	3.0492	0	0	1.80564	33.1303	5.85526	0.871467	2.45884	0	1.21262	0	3.89504	25.9663	5.33027	100.063	3.33049	0.782535	20.7084	22.4552	1.71674	2.79895	57.6055	1.08325	2.31998	1.84854	2.03369	0	0
33	3	0	0	0	33.2582	0.810318	0.898091	1.09725	1.15413	0	0	0	0	0.399826	0	0	8.80591	0	0	0.473665	13.2635	5.44642	11.6641	7.33611	1.36032	17.1003	1.18449	0	1.36249	0	0.565789	7.17615	5.52617	46.8697	7.98556	182.344	8.09559	0	18.7563	36.4439	0.338894	1.16824	87.2335	0	0	2.2884	0.960838	0.924534	0
34	1	0	0	0	25.4511	5.63262	5.11449	7.39499	6.49548	1.79689	1.96513	0	1.3185	4.75441	5.00281	1.25434	21.8292	0	0	0.725114	14.3857	2.82688	0	0.438929	0	12.4038	0	0.346732	1.6729	0.474019	1.05699	5.87051	3.63569	23.1064	4.11645	90.7555	2.80536	0	7.58572	19.662	0.455984	2.09129	47.05	0	4.52021	7.63502	3.85986	0	0
35	2	0	0	0	32.2869	4.83551	4.77926	5.89694	6.0715	1.5104	1.52943	0	1.12192	4.22803	3.80337	1.19236	23.5119	0	0.431455	5.84412	9.87097	2.18278	2.57588	10.7055	0	5.07114	0	0.636483	0	0	0.582689	0	2.45114	14.0645	3.68237	71.7464	2.34919	0	2.54813	15.113	0	2.07569	35.0354	1.86076	3.84602	7.27812	4.20155	2.20478	0
36	3	0	0	0	32.8753	4.2574	4.39845	5.22243	5.12113	2.0045	1.69648	0.856186	1.16306	3.68542	3.37811	1.18504	19.696	0.674041	4.17292	3.24233	11.046	2.4246	0	3.03419	0	20.9826	0	2.19001	1.79049	0	0.444993	0	2.65357	17.4846	4.05181	81.5816	2.93657	0.48976	0	16.402	0.999345	3.1011	38.9059	1.61393	4.02028	5.97242	3.15527	1.93755	0
Note:
Sample Group	Treatment
1	Uncapacitated
2	Capacitated
3	Acrosome-reacted
[truncated: 1,145 more columns]
